# Supplementary material for: The Interprofessional Clinical Experience: Introduction to Interprofessional Education Through Early Immersion in Health Care Teams
Source: MedEdPORTAL. 2017 Mar 30;13:10564. doi: 10.15766/mep_2374-8265.10564 (PMC6342292; doi:10.15766/mep_2374-8265.10564)
Supplement: Supplementary file 1 — A. ICE Instructor Packet.docx B. Prequiz.docx C. Clinical Introduction Session.docx D. Instructions for Video in Clinical Introduction.docx E. Video in Clinical Introduction Session.mp4 F. ICE Reading List.docx G. Reflection Assignment Instructions.docx H. Guide on How to Reflect.docx I. Experience and Reflection Notes.docx J. Small-Group Debriefing and Guiding Questions.docx K. Fall Semester Term Paper Instructions.docx L. Winter Semester Term Paper Instructions.docx M. Sample Preceptor Assessment Form.docx N. Sample Course Evaluation Form.docx [file mep-13-10564-s001.zip]

Archive with 15 entries (15 files):
- _Educational Summary Report_10564.pdf
- A. ICE Instructor Packet.docx
- B. Prequiz.docx
- C. Clinical Introduction Session.docx
- D. Instructions for Video in Clinical Introduction.docx
- E. Video in Clinical Introduction Session.mp4
- F. ICE Reading List.docx
- G. Reflection Assignment Instructions.docx
- H. Guide on How to Reflect.docx
- I. Experience and Reflection Notes.docx
- J. Small-Group Debriefing and Guiding Questions.docx
- K. Fall Semester Term Paper Instructions.docx
- L. Winter Semester Term Paper Instructions.docx
- M. Sample Preceptor Assessment Form.docx
- N. Sample Course Evaluation Form.docx
